# Supplementary material for: Challenges and Controversies in the Surgical Treatment of Cervical Cancer: Open Radical Hysterectomy versus Minimally Invasive Radical Hysterectomy
Source: J Clin Med. 2021 Aug 24;10(17):3761. doi: 10.3390/jcm10173761 (PMC8432133; doi:10.3390/jcm10173761)
Supplement: Supplementary file 1 [file jcm-10-03761-s001.zip]

Archive with 1 entries (1 files):
- jcm-1301539-supplementary.pdf
